# Supplementary material for: A Network-Guided Genetic Approach to Identify Novel Regulators of Adventitious Root Formation in Arabidopsis thaliana
Source: Front Plant Sci. 2019 Apr 12;10:461. doi: 10.3389/fpls.2019.00461 (PMC6478000; doi:10.3389/fpls.2019.00461)
Supplement: Supplementary file 2 [file Table_2.XLSX]

## Sheet: Hoja1
Genotype	GeneID	Gene_Description	average_3dae	p-value<0.05	SD_3dae	min_3dae	max_3dae	average_4dae	p-value<0.05	SD_4dae	min_4dae	max_4dae	AR mutant (lars or mars)
Col-0			1.01359		0.564272	0	3.2658	1.00636		0.408231	0	2.641
m010	At3g47640	POPEYE (PYE)	0.885214		0.371414	0.3755	1.69	0.897957		0.389945	0.2857	1.5714
m033	At2g47650	UDP-XYLOSE SYNTHASE 4 (UXS4)	0.666181	Yes	0.367502	0	1.4024	0.747831	Yes	0.3034	0.1662	1.3295	lars
m034	At3g22590	PLANT HOMOLOGOUS TO PARAFIBROMIN (PHP)	0.91382		0.53989	0	1.69	0.88572		0.43932	0.1429	1.4286
m038	At4g11120	Translation elongation factor Ts (EF-Ts). putative	0.3097	Yes	0.369393	0	1.1266	0.654859	Yes	0.251278	0	1.2772	lars
m039	At5g61050	Histone deacetylase-related / HD-related	0.13475	Yes	0.232724	0	0.7257	0.132914	Yes	0.215575	0	0.6386	lars
m043	At4g23060	IQ-DOMAIN 22 (IQD22)	0.937143		0.421594	0.26	1.53	0.989524		0.388529	0.42	1.7
m048	At3g25520	RIBOSOMAL PROTEIN L5 (ATL5)	0.366671	Yes	0.328348	0	0.9625	0.4898	Yes	0.291266	0	1.1429	lars
m050	At1g53140	DYNAMIN RELATED PROTEIN 5A (DRP5A)	0.380588	Yes	0.31491	0	0.85	0.769412	Yes	0.361429	0	1.09	lars
m052	At5g46115	Protein of unknown function	0.517391	Yes	0.35434	0	1.27	0.88087		0.443866	0	1.65
m054	At1g14040	EXS (ERD1/XPR1/SYG1) family protein	0.782273	Yes	0.417657	0	1.69	0.802727		0.428054	0	1.75
m060	At3g23970	F-box family protein	0.451905	Yes	0.312068	0	1.28	0.564762	Yes	0.227961	0.21	1.06	lars
m065	At4g30410	Sequence-specific DNA binding transcription factor	1.37886	Yes	0.642074	0.3629	2.903	1.30816	Yes	0.456812	0.4257	2.1287	mars
m069	At1g74940	Protein of unknown function	0.13883	Yes	0.285013	0	0.7983	0.371709	Yes	0.320323	0	1.0426	lars
m072	At5g48120	ARM repeat superfamily protein	1.05115		0.383607	0.26	2.04	1.01923		0.394288	0.21	1.91
m073	At3g19510	Member of the PHD-finger homeodomain protein family	0.892105		0.425514	0	1.52	0.846316		0.346365	0.18	1.46
m078	At5g58970	UNCOUPLING PROTEIN 2 (UCP2)	0.79803	Yes	0.327382	0.3755	1.69	0.714275	Yes	0.307444	0.2857	1.2857	lars
m082	At1g54840	HSP20-like chaperones superfamily protein	1.16667		0.463229	0.56	2.26	1.10533		0.314753	0.44	1.75
m086	At1g78020	Protein of unknown function	1.31146	Yes	0.76924	0	2.3948	0.913519		0.414293	0	1.6682
m087	At5g42690	Protein of unknown function	1.2275		0.378499	0.56	1.69	1.134		0.272733	0.65	1.53
m090	At1g04730	CHROMOSOME TRANSMISSION FIDELITY 18 (CTF18)	1.22381		0.573607	0	2.26	1.1219		0.475611	0.22	1.96
m114	At2g15790	SQUINT (SQN)	1.00045		0.451131	0.28	2.26	0.930455		0.304232	0.44	1.75
m118	At3g12020	P-loop containing nucleoside triphosphate hydrolases superfamily protein	1.19046		0.396808	0.2406	1.925	0.992484		0.249599	0.4286	1.4286
m137	At1g65310	XYLOGLUCAN ENDOTRANSGLUCOSYLASE/HYDROLASE 17 (XTH17)	0.32655	Yes	0.361982	0	1.1974	0.360155	Yes	0.242342	0	1.0426	lars
m139	At2g40750	WRKY DNA-BINDING PROTEIN 54 (WRKY54)	1.1655		0.521783	0	2.03	0.941		0.358152	0.18	1.65
m143	At1g48750	Bifunctional inhibitor/lipid-transfer protein/seed storage 2S albumin superfamily protein	0.309444	Yes	0.223882	0	0.76	0.316667	Yes	0.165245	0	0.55	lars
m157	At5g11160	ADENINE PHOSPHORIBOSYLTRANSFERASE 5 (APT5)	0.8456		0.58139	0	1.7365	1.09527		0.453181	0.4063	2.2347
m159	At3g13610	2-oxoglutarate (2OG) and Fe(II)-dependent oxygenase superfamily protein	0.773	Yes	0.33361	0.25	1.52	0.641	Yes	0.224521	0.37	1.1	lars
m167	At2g02000	GLUTAMATE DECARBOXYLASE 3 (GAD3)	1.13944		0.437378	0	2.03	0.872222		0.304564	0	1.46
m169	At5g65420	CYCLIN D4.1 (CYCD4.1)	0.793829		0.568694	0	2.4311	0.827121		0.369156	0.2032	1.6252
m179	At4g27060	TORTIFOLIA 1 (TOR1)	0.667222	Yes	0.421437	0	1.79	0.742222	Yes	0.48418	0	2.12	lars
m190	At3g18130	RECEPTOR FOR ACTIVATED C KINASE 1C (RACK1C AT)	0.573741	Yes	0.508266	0	1.4024	0.830923		0.336299	0	1.3295
m194	At5g48300	ADP GLUCOSE PYROPHOSPHORYLASE 1 (ADG1)	0.95921		0.424001	0.3473	1.7365	0.851324		0.337614	0.2032	1.2189
m199	At1g22430	GroES-like zinc-binding dehydrogenase family protein	1.02125		0.227545	0.71	1.65	0.9175		0.228478	0.5	1.51
m203	At1g24180	IAA-CONJUGATE-RESISTANT 4 (IAR4)	0.303024	Yes	0.213621	0	0.6583	0.406162	Yes	0.179527	0	0.7353	lars
m208	At5g17510	Protein of unknown function	0.799362		0.703418	0	1.5661	0.933262		0.637668	0	2.1589
m211	At2g22470	ARABINOGALACTAN PROTEIN 2 (AGP2)	0.742727	Yes	0.43236	0	1.69	0.791818	Yes	0.396024	0	1.31	lars
m218	At2g22680	Zinc finger (C3HC4-type RING finger) family protein	0.652026	Yes	0.422486	0	1.8143	0.756213	Yes	0.301953	0.2941	1.2772	lars
m220	At5g17660	tRNA (guanine-N-7) methyltransferase	0.913333		0.356698	0	1.53	0.950476		0.371907	0.21	1.7
m232	At5g64080	XYLOGEN PROTEIN 1 (XYP1)	1.28231	Yes	0.79856	0	3.6287	1.17158	Yes	0.465977	0.2129	2.3416	mars
m240	At4g02780	GA REQUIRING 1 (GA1)	0.24	Yes	0.215692	0	0.56	0.329286	Yes	0.238472	0	0.87	lars
m258	At5g40020	Pathogenesis-related thaumatin superfamily protein	1.24712	Yes	0.498804	0.3473	2.4311	1.2651	Yes	0.272792	0.8126	1.8284	mars
m259	At2g13540	ABA HYPERSENSITIVE 1 (ABH1)	0.422941	Yes	0.253297	0	1.02	0.484706	Yes	0.269493	0.21	1.06	lars
m274	At4g16720	Ribosomal protein L23/L15e family protein	0.121944	Yes	0.177048	0	0.47	0.255828	Yes	0.294579	0	0.84	lars
m279	At2g33030	RECEPTOR LIKE PROTEIN 25 (RLP25)	1.04417		0.383666	0.25	1.77	0.844167		0.277848	0.37	1.46
m285	At2g27530	PIGGYBACK1 (PGY1)	0.382068	Yes	0.363343	0	1.42	0.722295	Yes	0.325781	0	1.35	lars
m286	At4g28220	NAD(P)H DEHYDROGENASE B1 (NDB1)	0.2675	Yes	0.315378	0	1.02	0.5475	Yes	0.280671	0.21	1.06	lars
m289	At5g53770	Nucleotidyltransferase family protein	0.574375	Yes	0.529024	0	1.5	0.5725	Yes	0.386807	0	1.29	lars
m294	At5g06410	DNAJ heat shock N-terminal domain-containing protein	1.10549		0.447643	0	1.5661	1.09001		0.368011	0.5397	1.7991
m298	At2g41680	NADPH-DEPENDENT THIOREDOXIN REDUCTASE C (NTRC)	0.874583		0.266164	0.43	1.28	0.843333		0.162231	0.48	1.13
m299	At1g76730	NagB/RpiA/CoA transferase-like superfamily protein	1.33711	Yes	0.66379	0	2.3948	0.96962		0.520863	0.2085	2.0852
m310	At5g44160	NUTCRACKER (NUC)	0.842143		0.431637	0	1.5	0.769286		0.39692	0	1.29
m317	At5g44580	Protein of unknown function	0.881304		0.215413	0.47	1.18	0.847391		0.208069	0.5	1.35
m401	At3g27620	ALTERNATIVE OXIDASE 1C (AOX1C)	0.777732	Yes	0.440786	0	1.4024	0.823359		0.353373	0.1662	1.828
m403	At5g51750	SUBTILASE 1.3 (SBT1.3)	0.647241	Yes	0.52829	0	1.7365	0.738759	Yes	0.363101	0.2032	1.2189	lars
m405	At1g73490	RNA-binding (RRM/RBD/RNP motifs) family protein	0.193663	Yes	0.243838	0	0.7257	0.362058	Yes	0.174558	0	0.8515	lars
m406	At1g76470	NAD(P)-binding Rossmann-fold superfamily protein	0.980435		0.508281	0	1.77	0.77087	Yes	0.348111	0	1.28
m412	At5g13680	ABA-OVERLY SENSITIVE 1 (ABO1)	0.447143	Yes	0.196243	0	0.76	0.566667	Yes	0.197366	0.18	0.91	lars
m417	At4g24175	Protein of unknown function	0.484743	Yes	0.381124	0	1.0441	0.963757		0.181397	0.7196	1.4393
m426	At1g66250	O-Glycosyl hydrolases family 17 protein	0.408784	Yes	0.401291	0	1.4515	0.529787	Yes	0.294008	0	1.0644	lars
m448	At3g62540	Pentatricopeptide repeat (PPR) superfamily protein	0.490435	Yes	0.28741	0	1.02	0.728696	Yes	0.339335	0.42	1.49	lars
m450	At1g70560	TRYPTOPHAN AMINOTRANSFERASE OF ARABIDOPSIS 1 (TAA1)	0.576006	Yes	0.366092	0	1.0972	0.89155		0.310666	0.2941	1.4706
m463	At1g15040	Class I glutamine amidotransferase-like superfamily protein	0.942727		0.386094	0.47	1.89	0.855909		0.286051	0.34	1.35
m464	At4g18730	RIBOSOMAL PROTEIN L16B (RPL16B)	0.299055	Yes	0.4125	0	1.8143	0.549084	Yes	0.382246	0	1.2772	lars
m465	At4g12640	RNA recognition motif (RRM)-containing protein	0.927131		0.339174	0.3755	1.69	0.919644		0.308473	0.4286	1.5714
m466	At5g62290	Nucleotide-sensitive chloride conductance regulator (ICln) family protein	0.384321	Yes	0.437921	0	1.5661	0.587347	Yes	0.367233	0	1.0794	lars
m467	At5g01350	Protein of unknown function	0.410179	Yes	0.44291	0	1.0441	0.50115	Yes	0.339717	0	1.0794	lars
m472	At3g29280	Protein of unknown function	1.24093	Yes	0.502379	0.3755	2.0655	1.14907		0.343184	0.5714	1.7143
m475	At1g31970	STRESS RESPONSE SUPPRESSOR 1 (STRS1)	0.461364	Yes	0.359964	0	1.18	0.732273	Yes	0.242073	0	1.01	lars
m481	At2g34260	HUMAN WDR55 (WD40 REPEAT) HOMOLOG (WDR55)	0.59247	Yes	0.389556	0	1.4515	0.699291	Yes	0.356966	0.1429	1.703	lars
m482	At5g62190	DEAD/DEAH box RNA helicase PRH75	0.0838048	Yes	0.170055	0	0.6946	0.0831619	Yes	0.163492	0	0.6095	lars
m486	At1g09520	Similar to PHD finger family protein	1.06584		0.39308	0	1.5361	1.00841		0.263414	0.4412	1.4706
m488	At5g02270	ATP-BINDING CASSETTE I20 (ABCI20)	1.05375		0.355807	0.51	1.79	0.989583		0.297211	0.42	1.49
m489	At1g19230	Riboflavin synthase-like superfamily protein	0.804		0.403203	0	1.41	0.8715		0.254667	0.44	1.31
m490	At3g11930	Adenine nucleotide alpha hydrolases-like superfamily protein	0.697727	Yes	0.266814	0.24	1.18	0.739545	Yes	0.200867	0.5	1.18	lars
m500	At3g57940	Putative ATPase	0.641129	Yes	0.521025	0	1.4024	0.712236	Yes	0.359554	0.1662	1.4957	lars
m508	At4g37890	EMBRYO SAC DEVELOPMENT ARREST 40 (EDA40)	1.08158		0.600842	0	2.5401	1.11761		0.482707	0	2.1287
m512	At1g52240	RHO GUANYL-NUCLEOTIDE EXCHANGE FACTOR 11 (ROPGEF11)	1.03307		1.10271	0	3.5923	0.748212	Yes	0.634445	0	1.8767
m525	At5g06330	Late embryogenesis abundant (LEA) hydroxyproline-rich glycoprotein family	0.863368	Yes	0.629303	0	2.3492	1.2247	Yes	0.564568	0	2.3416	mars
m528	At3g01250	Protein of unknown function	1.01261		0.396327	0.25	1.77	0.921739		0.345959	0.37	1.65
m530	At5g51440	HSP20-like chaperones superfamily protein	1.24114	Yes	0.629689	0	2.5401	1.25209	Yes	0.331649	0.2129	2.1287	mars
m600	At5g47770	FARNESYL DIPHOSPHATE SYNTHASE 1 (FPS1)	0.832702	Yes	0.559516	0	2.0881	1.09684		0.508681	0.2129	1.9158
m602	At3g09720	P-loop containing nucleoside triphosphate hydrolases superfamily protein	0.620042	Yes	0.444267	0	1.4024	0.472326	Yes	0.216399	0	0.8309	lars
m604	At1g78030	Protein of unknown function	0.936316		0.353116	0.28	1.41	0.871053		0.27217	0.22	1.31
m606	At5g33320	CAB UNDEREXPRESSED 1 (CUE1)	0.967942		0.541422	0	1.8271	0.951996		0.391594	0.3598	1.6192
m607	At1g18530	EF hand calcium-binding protein family	0.68	Yes	0.36103	0	1.27	0.765	Yes	0.384804	0	1.65	lars
m608	At4g31490	Contains domain Coatomer. beta subunit	0.06525	Yes	0.150688	0	0.522	0.157412	Yes	0.24469	0	0.7196	lars
m617	At1g08410	P-loop containing nucleoside triphosphate hydrolases superfamily protein	0.191994	Yes	0.194215	0	0.6583	0.349269	Yes	0.220568	0	0.7353	lars
m620	At3g46230	HEAT SHOCK PROTEIN 17.4 (HSP17.4)	0.717317	Yes	0.185944	0.25	1.27	0.602683	Yes	0.151905	0.37	0.91	lars
m621	At2g42720	FBD. F-box. Skp2-like and Leucine Rich Repeat domains containing protein	1.46088	Yes	0.554697	0.561	2.2439	1.1356		0.352255	0.3324	1.828
m622	At5g53500	Transducin/WD40 repeat-like superfamily protein	0.888089		0.541747	0	2.0881	1.07795		0.432255	0.2129	2.1287
m625	At1g70470	Protein of unknown function	0.722296	Yes	0.35133	0	1.3166	0.943637		0.277375	0.4412	1.6176
m626	At1g17920	HOMEODOMAIN GLABROUS 12 (HDG12)	0.123431	Yes	0.178614	0	0.4389	0.137881	Yes	0.173751	0	0.4412	lars
m634	At3g24060	Plant self-incompatibility protein S1 family	0.533663	Yes	0.376916	0	1.3144	0.578942	Yes	0.321112	0	1.1429	lars
m639	At5g45750	RAB GTPASE HOMOLOG A1C (RABA1c)	1.07783		0.441732	0	1.79	1.15391		0.394424	0.42	1.91
m642	At3g15380	Plasma-membrane choline transporter family protein	0.820417		0.543743	0	1.53	0.884167		0.511102	0	1.91
m656	At4g24600	Protein of unknown function	0.767727	Yes	0.342678	0.26	1.28	0.974091		0.283526	0.42	1.49
m667	At2g45310	UDP-D-GLUCURONATE 4-EPIMERASE 4 (GAE4)	1.21083	Yes	0.515414	0	1.98	1.30818	Yes	0.412249	0.28	1.98	mars
m670	At1g60140	TREHALOSE PHOSPHATE SYNTHASE (TPS10)	0.375653	Yes	0.385709	0	1.1974	0.478359	Yes	0.292729	0	1.0426	lars
m676	At5g61170	Ribosomal protein S19e family protein	0.395924	Yes	0.507738	0	1.8143	0.550844	Yes	0.357073	0	1.2772	lars
m678	At4g13770	CYTOCHROME P450. FAMILY 83. SUBFAMILY A. POLYPEPTIDE 1 (CYP83A1)	1.38545	Yes	0.367575	0.85	2.26	1.25	Yes	0.264539	0.65	1.75	mars
m679	At1g79950	RAD3-like DNA-binding helicase protein	0.605909	Yes	0.348079	0	1.28	0.888182		0.190454	0.64	1.27
m681	At1g10150	Carbohydrate-binding protein	1.78283	Yes	0.63766	0.7983	3.1931	1.43183	Yes	0.303886	0.6256	1.8767	mars
m685	At3g63020	Protein of unknown function	1.12348		0.403694	0	1.77	0.897826		0.318119	0.18	1.65
m688	At1g50140	P-loop containing nucleoside triphosphate hydrolases superfamily protein	0.669167	Yes	0.390962	0	1.28	0.757917	Yes	0.325616	0.16	1.29	lars
m690	At5g55560	Protein of unknown function	0.980417		0.266629	0.43	1.5	0.85875		0.172357	0.48	1.13
m694	At2g23380	CURLY LEAF (CLF)	1.04187		0.330095	0.21	1.5	1.11875		0.404621	0.16	1.93
m695	At5g11240	Protein of unknown function	0.125909	Yes	0.194193	0	0.64	0.372273	Yes	0.308683	0	0.97	lars
m701	At1g09480	Protein of unknown function	0.747083	Yes	0.283939	0.24	1.18	0.727917	Yes	0.270892	0.17	1.18	lars
m705	At1g16470	PROTEASOME SUBUNIT PAB1 (PAB1)	1.284	Yes	0.479804	0.21	2.36	1.11667		0.358502	0.48	1.93
m707	At5g11260	ELONGATED HYPOCOTYL 5 (HY5)	0.508125	Yes	0.3577	0	1.07	0.671875	Yes	0.395983	0	1.45	lars
m708	At5g45710	ROOT HANDEDNESS 1 (RHA1)	0.837391		0.542714	0	1.71	0.953043		0.404188	0	1.45
m712	At4g18240	STARCH SYNTHASE 4 (SS4)	0.90375		0.226865	0.47	1.18	0.77625	Yes	0.130844	0.5	1.01
